# Supplementary material for: DNA-Protective, Antioxidant and Anti-Carcinogenic Potential of Meadowsweet (Filipendula ulmaria) Dry Tincture
Source: Antioxidants (Basel). 2024 Oct 3;13(10):1200. doi: 10.3390/antiox13101200 (PMC11504252; doi:10.3390/antiox13101200)
Supplement: Supplementary file 1 [file antioxidants-13-01200-s001.zip]

Archive with 1 entries (1 files):
- antioxidants-3195393-supplementary.pdf
